# Supplementary material for: The MinCDE Cell Division System Participates in the Regulation of Type III Secretion System (T3SS) Genes, Bacterial Virulence, and Motility in Xanthomonas oryzae pv. oryzae
Source: Microorganisms. 2022 Jul 31;10(8):1549. doi: 10.3390/microorganisms10081549 (PMC9414521; doi:10.3390/microorganisms10081549)
Supplement: Supplementary file 1 [file microorganisms-10-01549-s001.zip]

Archive with 2 entries (2 files):
- Supplementary Figures.pdf
- Supporting Table S1 and Table S2.pdf
